# Supplementary material for: Spatial variation of the gut microbiome in response to long-term metformin treatment in high-fat diet-induced type 2 diabetes mouse model of both sexes
Source: Gut Microbes. 2023 Mar 16;15(1):2188663. doi: 10.1080/19490976.2023.2188663 (PMC10026874; doi:10.1080/19490976.2023.2188663)
Supplement: Supplemental Material [file KGMI_A_2188663_SM9231.zip]

Archive with 8 entries (7 files):
- Supplementary_materials/
- Supplementary_materials/Supplementary_Figure_1.tiff
- Supplementary_materials/Supplementary_Figure_2.tiff
- Supplementary_materials/Supplementary_Figure_3.tiff
- Supplementary_materials/Supplementary_Figure_4.tiff
- Supplementary_materials/Supplementary_Figure_legends.doc
- Supplementary_materials/Supplementary_Table_1.xlsx
- Supplementary_materials/Supplementary_Table_2.xlsx
