# Supplementary material for: Spatial variation of the gut microbiome in response to long-term metformin treatment in high-fat diet-induced type 2 diabetes mouse model of both sexes
Source: Gut Microbes. 2023 Mar 16;15(1):2188663. doi: 10.1080/19490976.2023.2188663 (PMC10026874; doi:10.1080/19490976.2023.2188663)
Supplement: Supplemental Material [file KGMI_A_2188663_SM9231.zip › Supplementary_materials/Supplementary_Table_1.xlsx]

## Sheet: Sheet1
		Hypervariable region	Primer ID	Primer sequence	Database version	DB region trim lenght	Sequence error rate (cutadapt)	Sequence truncation length (DADA2)	Sequence post hoc trim lenght	Regional alignment chunk size	Regional alignment maximum nucleotide mismatch
		V1	27F	AGAGTTTGATCMTGGCTCAG	SILVA 128 SSURef NR99	200	0.1	228	200	200	2
		V2	336R	ACTGCTGCSYCCCGTAGGAGTCT	SILVA 128 SSURef NR99	200	0.1	227	200	200	2
		V3	341F	CCTACGGGNGGCWGCAG	SILVA 128 SSURef NR99	200	0.1	233	200	200	2
		V4	805R	GACTACHVGGGTATCTAATCC	SILVA 128 SSURef NR99	200	0.1	229	200	200	2
		V5	785F	GGATTAGATACCCTGGTA	SILVA 128 SSURef NR99	200	0.1	231	200	200	2
		V6	1100R	GGGTTGCGCTCGTTG	SILVA 128 SSURef NR99	200	0.1	236	200	200	2
