# Supplementary material for: Spatial variation of the gut microbiome in response to long-term metformin treatment in high-fat diet-induced type 2 diabetes mouse model of both sexes
Source: Gut Microbes. 2023 Mar 16;15(1):2188663. doi: 10.1080/19490976.2023.2188663 (PMC10026874; doi:10.1080/19490976.2023.2188663)
Supplement: Supplemental Material [file KGMI_A_2188663_SM9231.zip › Supplementary_materials/Supplementary_Table_2.xlsx]

## Sheet: sessionInfo_new
R version 4.1.3 (2022-03-10)
Platform: x86_64-w64-mingw32/x64 (64-bit)
Running under: Windows 10 x64 (build 19044)
Matrix products: default
locale:
[1] LC_COLLATE=English_Europe.1252 LC_CTYPE=English_Europe.1252 LC_MONETARY=English_Europe.1252
[4] LC_NUMERIC=C LC_TIME=English_Europe.1252
attached base packages:
[1] stats graphics grDevices utils datasets methods base
other attached packages:
[1] cowplot_1.1.1 ggsignif_0.6.3 ggpubr_0.4.0 ggtext_0.1.1 GUniFrac_1.6
[6] qiime2R_0.99.6 microViz_0.9.0.9009 forcats_0.5.1 dplyr_1.0.9 purrr_0.3.4
[11] readr_2.1.2 tidyr_1.2.0 tibble_3.1.7 tidyverse_1.3.1 microbiome_1.16.0
[16] ggplot2_3.3.6 ape_5.6-2 stringr_1.4.0 ANCOMBC_1.4.0 phyloseq_1.38.0
loaded via a namespace (and not attached):
[1] readxl_1.4.0 backports_1.4.1 Hmisc_4.7-0 plyr_1.8.7
[5] igraph_1.3.1 splines_4.1.3 GenomeInfoDb_1.30.1 digest_0.6.29
[9] foreach_1.5.2 htmltools_0.5.2 fansi_1.0.3 magrittr_2.0.3
[13] checkmate_2.1.0 cluster_2.1.2 tzdb_0.3.0 Biostrings_2.62.0
[17] modelr_0.1.8 matrixStats_0.62.0 stabledist_0.7-1 jpeg_0.1-9
[21] colorspace_2.0-3 rvest_1.0.2 ggrepel_0.9.1 haven_2.5.0
[25] rbibutils_2.2.8 xfun_0.31 crayon_1.5.1 RCurl_1.98-1.6
[29] jsonlite_1.8.0 survival_3.2-13 iterators_1.0.14 glue_1.6.2
[33] gtable_0.3.0 zlibbioc_1.40.0 XVector_0.34.0 car_3.1-0
[37] Rhdf5lib_1.16.0 BiocGenerics_0.40.0 abind_1.4-5 scales_1.2.0
[41] DBI_1.1.3 rstatix_0.7.0 Rcpp_1.0.8.3 gridtext_0.1.4
[45] htmlTable_2.4.0 clue_0.3-61 foreign_0.8-82 Formula_1.2-4
[49] stats4_4.1.3 DT_0.23 truncnorm_1.0-8 htmlwidgets_1.5.4
[53] timeSeries_3062.100 httr_1.4.3 RColorBrewer_1.1-3 ellipsis_0.3.2
[57] spatial_7.3-15 pkgconfig_2.0.3 NADA_1.6-1.1 nnet_7.3-17
[61] dbplyr_2.1.1 utf8_1.2.2 tidyselect_1.1.2 rlang_1.0.2
[65] reshape2_1.4.4 munsell_0.5.0 cellranger_1.1.0 tools_4.1.3
[69] cli_3.3.0 generics_0.1.2 ade4_1.7-19 broom_0.8.0
[73] biomformat_1.22.0 fastmap_1.1.0 yaml_2.3.5 knitr_1.39
[77] fs_1.5.2 nlme_3.1-155 xml2_1.3.3 compiler_4.1.3
[81] rstudioapi_0.13 png_0.1-7 zCompositions_1.4.0-1 reprex_2.0.1
[85] statmod_1.4.36 stringi_1.7.6 statip_0.2.3 modeest_2.4.0
[89] lattice_0.20-45 fBasics_3042.89.2 Matrix_1.4-0 nloptr_2.0.3
[93] vegan_2.6-2 permute_0.9-7 multtest_2.50.0 vctrs_0.4.1
[97] pillar_1.7.0 lifecycle_1.0.1 rhdf5filters_1.6.0 Rdpack_2.3.1
[101] data.table_1.14.2 bitops_1.0-7 R6_2.5.1 stable_1.1.6
[105] latticeExtra_0.6-29 gridExtra_2.3 IRanges_2.28.0 codetools_0.2-18
[109] MASS_7.3-55 assertthat_0.2.1 rhdf5_2.38.1 withr_2.5.0
[113] S4Vectors_0.32.4 GenomeInfoDbData_1.2.7 mgcv_1.8-39 parallel_4.1.3
[117] hms_1.1.1 grid_4.1.3 rpart_4.1.16 timeDate_3043.102
[121] carData_3.0-5 rmutil_1.1.9 Rtsne_0.16 Biobase_2.54.0
[125] lubridate_1.8.0 base64enc_0.1-3
